# Supplementary material for: Partial Miscibility and Concentration Distribution of Two-Phase Blends of Crosslinked NBR and PVC
Source: Polymers (Basel). 2023 Mar 10;15(6):1383. doi: 10.3390/polym15061383 (PMC10058492; doi:10.3390/polym15061383)
Supplement: Supplementary file 1 [file polymers-15-01383-s001.zip]

Archive with 1 entries (1 files):
- polymers-2241122-supplementary.pptx
